# Supplementary material for: Two-dimensional characterization of three-dimensional magnetic bubbles in Fe3Sn2 nanostructures
Source: Natl Sci Rev. 2020 Aug 28;8(6):nwaa200. doi: 10.1093/nsr/nwaa200 (PMC8288175; doi:10.1093/nsr/nwaa200)
Supplement: nwaa200_Supplemental_File [file nwaa200_supplemental_file.zip]

Archive with 1 entries (1 files):
- 3D_bubble_supplemnetal.docx
